# Supplementary material for: Associations between Oxidative/Nitrosative Stress and Thyroid Hormones in Pregnant Women—Tainan Birth Cohort Study (TBCS)
Source: Antioxidants (Basel). 2022 Feb 9;11(2):334. doi: 10.3390/antiox11020334 (PMC8868566; doi:10.3390/antiox11020334)
Supplement: Supplementary file 1 [file antioxidants-11-00334-s001.zip]

Archive with 1 entries (1 files):
- antioxidants-1545909-supplementary.pdf
